# Supplementary material for: Non-Pharmaceutical Interventions for Self-Regulatory Failures in Adolescents Suffering from Externalizing Symptoms: A Scoping Review
Source: Biomedicines. 2021 Aug 24;9(9):1081. doi: 10.3390/biomedicines9091081 (PMC8466021; doi:10.3390/biomedicines9091081)
Supplement: Supplementary file 1 [file biomedicines-09-01081-s001.zip]

Archive with 3 entries (3 files):
- Supplementary_file_1.pdf
- Supplementary_file_2.pdf
- Supplementary_file_3.pdf
